# Supplementary material for: RNAi-mediated knockdown of two orphan G protein-coupled receptors reduces fecundity in the yellow fever mosquito Aedes aegypti
Source: Front Insect Sci. 2023 Aug 23;3:1197945. doi: 10.3389/finsc.2023.1197945 (PMC10926455; doi:10.3389/finsc.2023.1197945)
Supplement: Supplementary file 1 [file DataSheet_1.zip]

Archive with 4 entries (4 files):
- Figure S1.PDF
- Figure S2.pdf
- Table S3.xlsx
- Tables S1 and S2.xlsx
