# Supplementary material for: RNAi-mediated knockdown of two orphan G protein-coupled receptors reduces fecundity in the yellow fever mosquito Aedes aegypti
Source: Front Insect Sci. 2023 Aug 23;3:1197945. doi: 10.3389/finsc.2023.1197945 (PMC10926455; doi:10.3389/finsc.2023.1197945)
Supplement: Supplementary file 1 [file DataSheet_1.zip › Table S3.xlsx]

## Sheet: Sheet1
Table S3: Primer sequences
Vectorbase accession	Forward primer	Reverse primer	Primer type	qPCR Efficiency
AAEL003647	TGTAATCATCACTTTCGCCA	CCAAAGATGATGGCTTGAAC	qPCR	0.87
	TAATACGACTCACTATAGGGAGAAGACCGTATCCTATCTTCAGG	TAATACGACTCACTATAGGGAGATACCATTTTGATGACCTTCAC	RNAi
AAEL019988	CAATCCATTCATTTACGCCA	AGATTTGTTCACTTCGTCGA	qPCR	0.91
	TAATACGACTCACTATAGGGAGAGGTGAGGATTTGTGTAAAGTG	TAATACGACTCACTATAGGGAGAGAAGCATACGTAGATGGTCAG	RNAi
AAEL009496	ACCGCCGTCTACGATGCCA	ATGGTGGTCTGCTGGTTCTT	qPCR
Underlined sequences denote T7 sequence for dsRNA synthesis
