# Supplementary material for: RNAi-mediated knockdown of two orphan G protein-coupled receptors reduces fecundity in the yellow fever mosquito Aedes aegypti
Source: Front Insect Sci. 2023 Aug 23;3:1197945. doi: 10.3389/finsc.2023.1197945 (PMC10926455; doi:10.3389/finsc.2023.1197945)
Supplement: Supplementary file 1 [file DataSheet_1.zip › Tables S1 and S2.xlsx]

## Sheet: Table S1
Table S1: AAEL003647 ortholog accessions
Accession	Species	Description
LOC108038247	Drosophila rhopaloa	LOC108038247
LOC108652677	Drosophila navojoa	neuropeptide.SIFamide.receptor
124791884	Schistocerca piceifrons	neuropeptide.SIFamide.receptor-like
LOC111683253	Lucilia cuprina	neuropeptide.SIFamide.receptor
NPFFR2	Sipha flava	NPFFR2
LOC116165108	Photinus pyralis	neuropeptide.SIFamide.receptor-like
LOC106660883	Cimex lectularius	A0A7E4SAB4
PPAI003401	Phlebotomus papatasi	GPCR F1_2 domain-containing protein
LOC107992660	Apis cerana	neuropeptide.SIFamide.receptor-like.isoform.X1
ASIS009403	Anopheles sinensis	undef
LOC108110268	Drosophila eugracilis	neuropeptide.SIFamide.receptor
LOC105687571	Athalia rosae	neuropeptide.SIFamide.receptor
123272567	Cotesia glomerata	neuropeptide.SIFamide.receptor-like
LOC111602638	Drosophila hydei	LOC111602638
LOC110832520	Zootermopsis nevadensis	neuropeptide.SIFamide.receptor-like
Pn.13150	Polypedilum nubifer	undef
LOC111867121	Cryptotermes secundus	neuropeptide.SIFamide.receptor
LOC100869437	Apis florea	neuropeptide.SIFamide.receptor
LOC116343097	Contarinia nasturtii	neuropeptide.SIFamide.receptor-like
6045184	Culex quinquefasciatus	6045184
120904938	Anopheles arabiensis	GPCR F1_2 domain-containing protein
Dgri\\GH18883	Drosophila grimshawi	Dgri\\GH18883
ACHR003668	Anopheles christyi	GPCR F1_2 domain-containing protein
Mdes002691	Mayetiola destructor	undef
AMIN000559	Anopheles minimus	GPCR F1_2 domain-containing protein
124613002	Schistocerca americana	neuropeptide.SIFamide.receptor-like
120895708	Anopheles arabiensis	neuropeptide.SIFamide.receptor-like
A0A1D2MZJ6	Orchesella cincta
5572310	Aedes aegypti	5572310
AMIN002868	Anopheles minimus	GPCR F1_2 domain-containing protein
LOC108061875	Drosophila takahashii	LOC108061875
LOC108075454	Drosophila kikkawai	LOC108075454
LOC116337840	Contarinia nasturtii	neuropeptide.SIFamide.receptor-like
123292797	Chrysoperla carnea	neuropeptide.SIFamide.receptor-like
BomSIFR	Bombyx mori	J7RNN2
A0A1D2MDE5	Orchesella cincta
LOC112686836	Sipha flava	neuropeptide.SIFamide.receptor-like
120416955	Culex pipiens pallens	neuropeptide.SIFamide.receptor-like
120950332	Anopheles coluzzii	neuropeptide.SIFamide.receptor-like
AMAM009506	Anopheles maculatus	GPCR F1_2 domain-containing protein
AFAF007709	Anopheles farauti	GPCR F1_2 domain-containing protein
118502584	Anopheles stephensi	neuropeptide.SIFamide.receptor-like.isoform.X3
LOC107164816	Diuraphis noxia	neuropeptide.FF.receptor.2-like
Mca09985	Myzus cerasi	undef
LOC111874324	Cryptotermes secundus	neuropeptide.SIFamide.receptor-like.isoform.X1
OFAS012396	Oncopeltus fasciatus	GPCR F1_2 domain-containing protein
SIFR	Apis mellifera	A9X454
LOC105223151	Bactrocera dorsalis	LOC105223151
GY_00000339-RA	Galloisiana yuasai
LOC108615695	Drosophila arizonae	neuropeptide.SIFamide.receptor
118737274	Rhagoletis pomonella	neuropeptide.SIFamide.receptor
LOC112126335	Cimex lectularius	neuropeptide.SIFamide.receptor-like
LOC108155192	Drosophila miranda	neuropeptide.SIFamide.receptor.isoform.X1
LOC111061583	Nilaparvata lugens	neuropeptide.SIFamide.receptor-like
120950824	Anopheles coluzzii	neuropeptide.SIFamide.receptor-like
LOC109402751	Aedes albopictus	neuropeptide.SIFamide.receptor
AATE020562	Anopheles atroparvus	GPCR F1_2 domain-containing protein
118506506	Anopheles stephensi	neuropeptide.SIFamide.receptor-like.isoform.X1
LOC103524969	Diaphorina citri	LOC103524969
A0A1D2MLL8	Orchesella cincta
LOC108601613	Drosophila busckii	neuropeptide.SIFamide.receptor
LOC117643260	Thrips palmi	LOC117643260
LOC110188270	Drosophila serrata	neuropeptide.SIFamide.receptor
LOC100159289	Acyrthosiphon pisum	A0A0I9QPX6
124358685	Homalodisca vitripennis	neuropeptide.SIFamide.receptor-like
LOC108556933	Nicrophorus vespilloides	neuropeptide.SIFamide.receptor-like
Dvir\\GJ14438	Drosophila virilis	GPCR F1_2 domain-containing protein
GPPI044149	Glossina palpalis	undef
ASIS014193	Anopheles sinensis	undef
AFUN008599	Anopheles funestus	undef
AMAM023042	Anopheles maculatus	GPCR F1_2 domain-containing protein
LOC106691255	Halyomorpha halys	neuropeptide.SIFamide.receptor-like.isoform.X1
NPFFR2	Melanaphis sacchari	NPFFR2
119652500	Hermetia illucens	neuropeptide.SIFamide.receptor-like
LOC110850949	Folsomia candida	neuropeptide.SIFamide.receptor-like
Dana\\GF17259	Drosophila ananassae	GPCR F1_2 domain-containing protein
LOC113207659	Frankliniella occidentalis	LOC113207659
LOC108691036	Atta colombica	neuropeptide.SIFamide.receptor-like
LOC109598616	Aethina tumida	neuropeptide.SIFamide.receptor
LLUN010603	Limnephilus lunatus	undef
Mdes015521	Mayetiola destructor	undef
121603638	Anopheles merus	GPCR F1_2 domain-containing protein
LLOJ008012	Lutzomyia longipalpis	A0A1B0CT13
LOC102671200	Apis dorsata	neuropeptide.SIFamide.receptor-like
nngr-a5	Nilaparvata lugens	nngr-a5
118460327	Anopheles albimanus	neuropeptide.SIFamide.receptor-like
LOC111356337	Spodoptera litura	neuropeptide.SIFamide.receptor-like
LOC117574210	Drosophila albomicans	LOC117574210
119638868	Glossina fuscipes	neuropeptide.SIFamide.receptor
LOC108013852	Drosophila suzukii	LOC108013852
EDAN012016	Ephemera danica	GPCR F1_2 domain-containing protein
CAUGE_22845	Campodea augens
A0A1J1INC1	Clunio marinus
LOC4800861	Drosophila pseudoobscura	neuropeptide.SIFamide.receptor
Dmoj\\GI10832	Drosophila mojavensis	Dmoj\\GI10832
AFUN007817	Anopheles funestus	GPCR F1_2 domain-containing protein
LOC5578735	Aedes aegypti	A0A411JK97
Mca26103	Myzus cerasi	undef
OFAS009466	Oncopeltus fasciatus	GPCR F1_2 domain-containing protein
GMOY008798	Glossina morsitans	undef
LOC100647319	Bombus terrestris	LOC100647319
AEPI001119	Anopheles epiroticus	GPCR F1_2 domain-containing protein
118468886	Anopheles albimanus	GPCR F1_2 domain-containing protein
LOC106681898	Halyomorpha halys	neuropeptide.SIFamide.receptor-like
ADIR002471	Anopheles dirus	GPCR F1_2 domain-containing protein
LOC105153454	Acromyrmex echinatior	neuropeptide.FF.receptor.2
LOC111032586	Myzus persicae	neuropeptide.SIFamide.receptor-like
ADAC004022	Anopheles darlingi	W5JIN1
LOC103522734	Diaphorina citri	LOC103522734
A0A1D2MAK0	Orchesella cincta
EDAN005016	Ephemera danica	GPCR F1_2 domain-containing protein
GPRNNA7	Anopheles gambiae str PEST	AGAP003335-PA
SIFaR	Drosophila melanogaster	Neuropeptide.SIFamide.receptor
124360425	Homalodisca vitripennis	neuropeptide.SIFamide.receptor-like
OFAS009467	Oncopeltus fasciatus	GPCR F1_2 domain-containing protein
118502576	Anopheles stephensi	neuropeptide.SIFamide.receptor-like.isoform.X1
AMAM011260	Anopheles maculatus	GPCR F1_2 domain-containing protein
LOC110828724	Zootermopsis nevadensis	neuropeptide.SIFamide.receptor-like
119658977	Hermetia illucens	neuropeptide.SIFamide.receptor-like
LOC6650970	Drosophila willistoni	neuropeptide.SIFamide.receptor
LOC111080460	Drosophila obscura	neuropeptide.SIFamide.receptor
ADIR006514	Anopheles dirus	GPCR F1_2 domain-containing protein
RPRC000835	Rhodnius prolixus	GPCR F1_2 domain-containing protein
LOC108737918	Agrilus planipennis	LOC108737918
LOC117792575	Drosophila innubila	neuropeptide.SIFamide.receptor
ADAC003213	Anopheles darlingi	GPCR F1_2 domain-containing protein
LOC107168167	Diuraphis noxia	neuropeptide.FF.receptor.2-like
ACUA002341	Anopheles culicifacies	GPCR F1_2 domain-containing protein
106083508	Stomoxys calcitrans	GPCR F1_2 domain-containing protein
LOC105211385	Zeugodacus cucurbitae	P2Y.purinoceptor.4
LOC111056579	Nilaparvata lugens	neuropeptide.SIFamide.receptor
122715679	Apis laboriosa	neuropeptide.SIFamide.receptor-like
119085776	Bradysia coprophila	neuropeptide.SIFamide.receptor-like
AMAM023590	Anopheles maculatus	GPCR F1_2 domain-containing protein
LOC108121568	Drosophila bipectinata	LOC108121568
LOC100750178	Bombus impatiens	LOC100750178
LOC108383162	Rhagoletis zephyria	neuropeptide.SIFamide.receptor-like
GAUT007169	Glossina austeni	GPCR F1_2 domain-containing protein
PHUM189320	Pediculus humanus	undef
AMAM021528	Anopheles maculatus	A0A182T834
LOC117589782	Drosophila guanche	neuropeptide.SIFamide.receptor
LOC116164873	Photinus pyralis	GPCR F1_2 domain-containing protein
1155016:002b6f	Mengenilla moldrzyki	undef
118434209	Folsomia candida	A0A226EQT0
105619544	Atta cephalotes	GPCR F1_2 domain-containing protein
Pv.03453	Polypedilum vanderplanki	undef
118269799	Spodoptera frugiperda	neuropeptide.SIFamide.receptor-like
LOC111428400	Onthophagus taurus	neuropeptide.SIFamide.receptor-like
119659762	Hermetia illucens	neuropeptide.SIFamide.receptor-like
AEPI003302	Anopheles epiroticus	GPCR F1_2 domain-containing protein
GBRI036855	Glossina brevipalpis	GPCR F1_2 domain-containing protein
100167549	Acyrthosiphon pisum	GPCR F1_2 domain-containing protein
LOC100570021	Acyrthosiphon pisum	neuropeptide.SIFamide.receptor-like
LOC108354948	Rhagoletis zephyria	neuropeptide.SIFamide.receptor-like
AFAF014500	Anopheles farauti	GPCR F1_2 domain-containing protein
A0A1D2ME65	Orchesella cincta
119560877	Drosophila subpulchrella	neuropeptide.SIFamide.receptor
CSPLE_10334	Calopteryx splendens
LOC106645722	Copidosoma floridanum	neuropeptide.SIFamide.receptor-like
LOC108141215	Drosophila elegans	neuropeptide.SIFamide.receptor
LOC111512591	Leptinotarsa decemlineata	neuropeptide.SIFamide.receptor-like
A0A1D2NFD1	Orchesella cincta
119601256	Lucilia sericata	neuropeptide.SIFamide.receptor
LOC111038866	Myzus persicae	neuropeptide.SIFamide.receptor-like
LOC108098657	Drosophila ficusphila	LOC108098657
121590202	Anopheles merus	neuropeptide.SIFamide.receptor-like
LOC115764080	Drosophila novamexicana	neuropeptide.SIFamide.receptor.isoform.X1
A0A1D2MLR2	Orchesella cincta
120417916	Culex pipiens pallens	neuropeptide.SIFamide.receptor-like.isoform.X1
LOC113518978	Galleria mellonella	LOC113518978
119067013	Bradysia coprophila	neuropeptide.SIFamide.receptor-like
ACUA006288	Anopheles culicifacies	GPCR F1_2 domain-containing protein
120453180	Drosophila santomea	neuropeptide.SIFamide.receptor.isoform.X1
6051290	Culex quinquefasciatus	GPCR F1_2 domain-containing protein
LOC116769126	Danaus plexippus plexippus	neuropeptide.SIFamide.receptor
AATE019535	Anopheles atroparvus	GPCR F1_2 domain-containing protein
LOC117650282	Thrips palmi	LOC117650282
LOC110858557	Folsomia candida	neuropeptide.SIFamide.receptor.isoform.X1
A0A1D2N6V2	Orchesella cincta
LOC110854061	Folsomia candida	A0A226DZL9
GPRCCK2	Anopheles gambiae str PEST	AGAP001379-PA
NPFFR2	Melanaphis sacchari	NPFFR2

## Sheet: Table S2
Table S2: AAEL019988 ortholog accessions
Accession	Species	Description
LOC113512885	Galleria mellonella	LOC113512885
LOC116770562	Danaus plexippus plexippus	G-protein coupled receptor moody-like isoform X1
AFUN001240	Anopheles funestus	GPCR F1_2 domain-containing protein
LOC100642395	Bombus terrestris	LOC100642395
LOC108124815	Drosophila bipectinata	LOC108124815
118267410	Spodoptera frugiperda	G-protein coupled receptor moody-like
LOC111058775	Nilaparvata lugens	G-protein coupled receptor moody
LOC111356401	Spodoptera litura	G-protein coupled receptor moody-like
LOC113369860	Ctenocephalides felis	protein trapped in endoderm-1-like
118267537	Spodoptera frugiperda	G-protein coupled receptor moody-like
119078897	Bradysia coprophila	protein trapped in endoderm-1-like
LOC100577758	Apis mellifera	G-protein coupled receptor moody
GBRI045038	Glossina brevipalpis	GPCR F1_2 domain-containing protein
LOC111075044	Drosophila obscura	G-protein coupled receptor moody
BGER022585	Blattella germanica	undef
106093090	Stomoxys calcitrans	GPCR F1_2 domain-containing protein
OFAS005065	Oncopeltus fasciatus	GPCR F1_2 domain-containing protein
LOC117563852	Drosophila albomicans	LOC117563852
LOC108016644	Drosophila suzukii	LOC108016644
LOC100866444	Apis florea	protein trapped in endoderm-1
119676607	Teleopsis dalmanni	G-protein coupled receptor moody isoform X1
LOC111604048	Drosophila hydei	LOC111604048
LOC106141093	Amyelois transitella	G-protein coupled receptor moody-like
GPROPDR	Anopheles gambiae str PEST	AGAP001498-PA
120455393	Drosophila santomea	protein trapped in endoderm-1 isoform X1
LOC117903044	Drosophila subobscura	protein trapped in endoderm-1
LOC115765416	Drosophila novamexicana	G-protein coupled receptor moody
LOC6600449	Drosophila persimilis	G-protein coupled receptor moody
LOC116413950	Apis florea	dopamine receptor 3-like
LOC111038866	Myzus persicae	neuropeptide SIFamide receptor-like
118267756	Spodoptera frugiperda	G-protein coupled receptor moody-like
119611629	Lucilia sericata	G-protein coupled receptor moody
Rpa00016.t1	Rhopalosiphum padi	undef
LOC105233352	Bactrocera dorsalis	LOC105233352
Dsim\\GD16244	Drosophila simulans	protein trapped in endoderm-1
LOC113521286	Galleria mellonella	LOC113521286
120896968	Anopheles arabiensis	G-protein coupled receptor moody
118272317	Spodoptera frugiperda	protein trapped in endoderm-1-like isoform X1
LOC409159	Apis mellifera	GPCR F1_2 domain-containing protein
LOC108016751	Drosophila suzukii	LOC108016751
GY00015349-RA	Galloisiana yuasai
LOC111681491	Lucilia cuprina	G-protein coupled receptor moody isoform X1
LOC113206307	Frankliniella occidentalis	LOC113206307
LOC103505448	Diaphorina citri	LOC103505448
Dper\\GL18324	Drosophila persimilis	Dper\\GL18324
119601614	Lucilia sericata	protein trapped in endoderm-1 isoform X1
119078698	Bradysia coprophila	protein trapped in endoderm-1-like isoform X1
E6466C4BA369DEAAC0B542211B262904	Clunio marinus	A0A1J1HQP6
LOC113553289	Rhopalosiphum maidis	G-protein coupled receptor moody
LOC108063874	Drosophila takahashii	LOC108063874
GAUT032041	Glossina austeni	GPCR F1_2 domain-containing protein
119070870	Bradysia coprophila	G-protein coupled receptor moody isoform X1
LOC108104374	Drosophila eugracilis	G-protein coupled receptor moody
119666442	Teleopsis dalmanni	protein trapped in endoderm-1
LOC116166267	Photinus pyralis	GPCR F1_2 domain-containing protein
Mdes006942	Mayetiola destructor	undef
LOC117568881	Drosophila albomicans	LOC117568881
Mca26103	Myzus cerasi	undef
AGAP004930	Anopheles gambiae	A0A1S4GMK0
LOC108360438	Rhagoletis zephyria	protein trapped in endoderm-1
LOC4816028	Drosophila pseudoobscura	G-protein coupled receptor moody
LOC111356400	Spodoptera litura	G-protein coupled receptor moody
119658060	Hermetia illucens	protein trapped in endoderm-1
LOC100864393	Apis florea	G-protein coupled receptor moody isoform X1
Dsec\\GM18925	Drosophila sechellia	Dsec\\GM18925
GAUT014222	Glossina austeni	GPCR F1_2 domain-containing protein
124171018	Ischnura elegans	protein trapped in endoderm-1
ADIR009859	Anopheles dirus	GPCR F1_2 domain-containing protein
124551153	Schistocerca americana	G-protein coupled receptor moody-like
LOC108136303	Drosophila elegans	G-protein coupled receptor 84
LOC109596346	Aethina tumida	protein trapped in endoderm-1
LOC108097316	Drosophila ficusphila	LOC108097316
121589080	Anopheles merus	GPCR F1_2 domain-containing protein
119085496	Bradysia coprophila	protein trapped in endoderm-1-like
EDAN001528	Ephemera danica	GPCR F1_2 domain-containing protein
AFAF008557	Anopheles farauti	GPCR F1_2 domain-containing protein
6034428	Culex quinquefasciatus	6034428
Mdes006710	Mayetiola destructor	undef
LOC6612380	Drosophila sechellia	protein trapped in endoderm-1
LOC116770874	Danaus plexippus plexippus	G-protein coupled receptor moody-like
LOC108684917	Atta colombica	A0A195BMR5
ACHR005590	Anopheles christyi	GPCR F1_2 domain-containing protein
119069233	Bradysia coprophila	G-protein coupled receptor moody isoform X1
LOC111075024	Drosophila obscura	G-protein coupled receptor moody
LOC101737500	Bombyx mori	G-protein coupled receptor moody
LOC107996919	Apis cerana	protein trapped in endoderm-1
GY_00009018-RA	00009018-RA
moody	Melanaphis sacchari	moody
119633803	Glossina fuscipes	G-protein coupled receptor moody
GPRMTN	Anopheles gambiae str PEST	AGAP001499-PB
LOC110832520	Zootermopsis nevadensis	neuropeptide SIFamide receptor-like
Dvir\\GJ17048	Drosophila virilis	GPCR F1_2 domain-containing protein
ADIR009858	Anopheles dirus	GPCR F1_2 domain-containing protein
120951550	Anopheles coluzzii	G-protein coupled receptor moody-like isoform X1
GMOY003467	Glossina morsitans	undef
LOC108056430	Drosophila takahashii	LOC108056430
LOC108618271	Drosophila arizonae	G-protein coupled receptor moody
LOC108024225	Drosophila biarmipes	protein trapped in endoderm-1
Rpa00010.t1	Rhopalosiphum padi	undef
ACUA012861	Anopheles culicifacies	GPCR F1_2 domain-containing protein
LOC115765265	Drosophila novamexicana	G-protein coupled receptor moody
LOC102681241	Apis dorsata	G-protein coupled receptor moody-like isoform X1
Mca09985	Myzus cerasi	undef
LOC108071748	Drosophila kikkawai	LOC108071748
5571506	Aedes aegypti	GPCR F1_2 domain-containing protein
GY	00003523-RA	Galloisiana yuasai
LOC102670969	Apis dorsata	muscarinic acetylcholine receptor M3-like
AFAF009723	Anopheles farauti	GPCR F1_2 domain-containing protein
AMIN002396	Anopheles minimus	GPCR F1_2 domain-containing protein
EDAN001526	Ephemera danica	GPCR F1_2 domain-containing protein
106083909	Stomoxys calcitrans	GPCR F1_2 domain-containing protein
AMAM004845	Anopheles maculatus	GPCR F1_2 domain-containing protein
LOC108049742	Drosophila rhopaloa	LOC108049742
LOC115564075	Drosophila navojoa	GPCR F1_2 domain-containing protein
LOC108567174	Nicrophorus vespilloides	G-protein coupled receptor moody-like isoform X1
LOC100648479	Bombus terrestris	LOC100648479
118755384	Rhagoletis pomonella	uncharacterized protein LOC118755384
ASIS001664	Anopheles sinensis	undef
LOC117903751	Drosophila subobscura	G-protein coupled receptor moody
AFUN007074	Anopheles funestus	GPCR F1_2 domain-containing protein
LOC100741539	Bombus impatiens	LOC100741539
123294409	Chrysoperla carnea	G-protein coupled receptor moody isoform X1
LOC111425617	Onthophagus taurus	protein trapped in endoderm-1-like
LOC105233335	Bactrocera dorsalis	LOC105233335
LOC116349961	Contarinia nasturtii	uncharacterized protein LOC116349961
LOC113389048	Ctenocephalides felis	G-protein coupled receptor moody-like
PPAI010520	Phlebotomus papatasi	A0A1B0DPT3
LOC105686273	Athalia rosae	G-protein coupled receptor moody isoform X2
119655773	Hermetia illucens	G-protein coupled receptor moody isoform X1
LOC117794287	Drosophila innubila	G-protein coupled receptor moody
ASIS010062	Anopheles sinensis	undef
LOC100649542	Bombus terrestris	LOC100649542
LOC108097159	Drosophila ficusphila	LOC108097159
BGER021446	Blattella germanica	undef
LLOJ000164	Lutzomyia longipalpis	GPCR F1_2 domain-containing protein
Dper\\GL15127	Drosophila persimilis	Dper\\GL15127
Mdes012035	Mayetiola destructor	undef
118734271	Rhagoletis pomonella	protein trapped in endoderm-1
122720408	Apis laboriosa	protein trapped in endoderm-1 isoform X1
118267591	Spodoptera frugiperda	G-protein coupled receptor moody-like
ADAC008043	Anopheles darlingi	GPCR F1_2 domain-containing protein
LOC108606688	Drosophila busckii	A0A0M4F907
LOC103505811	Diaphorina citri	LOC103505811
AMAM019542	Anopheles maculatus	GPCR F1_2 domain-containing protein
LOC113366797	Ctenocephalides felis	protein trapped in endoderm-1-like
124357072	Homalodisca vitripennis	G-protein coupled receptor moody
AEPI006197	Anopheles epiroticus	GPCR F1_2 domain-containing protein
LOC116413236	Galleria mellonella	LOC116413236
Dmoj\\GI15171	Drosophila mojavensis	GPCR F1_2 domain-containing protein
LOC105152358	Acromyrmex echinatior	F4X3L3
AGAP001498;GPROPDR	Anopheles gambiae	A0A1S4GC54
PPAI003818	Phlebotomus papatasi	GPCR F1_2 domain-containing protein
LOC6648527	Drosophila willistoni	G-protein coupled receptor moody
119655195	Hermetia illucens	G-protein coupled receptor moody
LOC115767594	Drosophila novamexicana	protein trapped in endoderm-1
LOC117591157	Drosophila guanche	A0A3B0KW52
LOC117569517	Drosophila albomicans	LOC117569517
119673162	Teleopsis dalmanni	G-protein coupled receptor moody
CSPLE	1134	Calopteryx splendens
122719695	Apis laboriosa	G-protein coupled receptor moody-like
AATE012834	Anopheles atroparvus	GPCR F1_2 domain-containing protein
120952214	Anopheles coluzzii	protein trapped in endoderm-1-like
LOC108080324	Drosophila kikkawai	LOC108080324
124551194	Schistocerca americana	G-protein coupled receptor moody-like
CSPLE	6094	Calopteryx splendens
LOC116770760	Danaus plexippus plexippus	A0A212FJK6
LFUL019070	Ladona fulva	undef
LLUN001788	Limnephilus lunatus	undef
105626419	Atta cephalotes	GPCR F1_2 domain-containing protein
LOC113204198	Frankliniella occidentalis	LOC113204198
LOC113389613	Ctenocephalides felis	G-protein coupled receptor 84
LOC111683130	Lucilia cuprina	protein trapped in endoderm-1 isoform X1
LOC108361516	Rhagoletis zephyria	cholecystokinin receptor-like isoform X1
LOC117793386	Drosophila innubila	protein trapped in endoderm-1
LOC108103713	Drosophila eugracilis	protein trapped in endoderm-1
GMOY005600	Glossina morsitans	undef
LOC110180449	Drosophila serrata	G-protein coupled receptor moody
LOC108619174	Drosophila arizonae	protein trapped in endoderm-1
moody	Drosophila melanogaster	moody
LOC111868440	Cryptotermes secundus	protein trapped in endoderm-1
120950599	Anopheles coluzzii	protein trapped in endoderm-1
LOC116349859	Contarinia nasturtii	G-protein coupled receptor moody isoform X1
GPPI025988	Glossina palpalis	undef
AEPI005391	Anopheles epiroticus	GPCR F1_2 domain-containing protein
LFUL011698	Ladona fulva	undef
LOC108164524	Drosophila miranda	G-protein coupled receptor moody
LOC113206313	Frankliniella occidentalis	LOC113206313
LOC108015377	Drosophila suzukii	LOC108015377
LOC100749439	Bombus impatiens	LOC100749439
118267592	Spodoptera frugiperda	A0A2H1X154
120894962	Anopheles arabiensis	GPCR F1_2 domain-containing protein
LOC111032586	Myzus persicae	neuropeptide SIFamide receptor-like
119556972	Drosophila subpulchrella	G-protein coupled receptor moody
109431381	Aedes albopictus	GPCR F1_2 domain-containing protein
LOC108685206	Atta colombica	G-protein coupled receptor moody isoform X1
119644908	Glossina fuscipes	G-protein coupled receptor moody
LOC117581121	Drosophila guanche	A0A3B0JRZ4
ADIR001668	Anopheles dirus	GPCR F1_2 domain-containing protein
Dmoj\\GI16297	Drosophila mojavensis	GPCR F1_2 domain-containing protein
124357071	Homalodisca vitripennis	G-protein coupled receptor moody isoform X1
LOC113513007	Galleria mellonella	LOC113513007
LOC108041898	Drosophila rhopaloa	LOC108041898
AMIN002397	Anopheles minimus	GPCR F1_2 domain-containing protein
LOC111418077	Onthophagus taurus	G-protein coupled receptor moody-like isoform X1
EDAN002678	Ephemera danica	GPCR F1_2 domain-containing protein
LOC116168571	Photinus pyralis	GPCR F1_2 domain-containing protein
LOC111604051	Drosophila hydei	LOC111604051
LOC111593654	Drosophila hydei	LOC111593654
122624164	Drosophila teissieri	G-protein coupled receptor moody
GMOY009566	Glossina morsitans	undef
LOC110828724	Zootermopsis nevadensis	neuropeptide SIFamide receptor-like
LOC108001168	Apis cerana	G-protein coupled receptor moody
Dana\\GF20907	Drosophila ananassae	GPCR F1_2 domain-containing protein
GBUE013208	Gerris buenoi	undef
LOC116344279	Contarinia nasturtii	protein trapped in endoderm-1 isoform X1
LOC109427701	Aedes albopictus	protein trapped in endoderm-1 isoform X1
122623085	Drosophila teissieri	protein trapped in endoderm-1
LOC100866323	Apis florea	protein trapped in endoderm-1-like
AFAF001669	Anopheles farauti	GPCR F1_2 domain-containing protein
LFUL010416	Ladona fulva	undef
LOC109598991	Aethina tumida	G-protein coupled receptor moody-like isoform X1
LOC108657262	Drosophila navojoa	GPCR F1_2 domain-containing protein
AATE001298	Anopheles atroparvus	GPCR F1_2 domain-containing protein
GPPI004155	Glossina palpalis	undef
LOC117794291	Drosophila innubila	G-protein coupled receptor moody
LOC111044985	Nilaparvata lugens	G-protein coupled receptor moody
118505213	Anopheles stephensi	G-protein coupled receptor moody isoform X1
AgaP	AGAP004930	Anopheles gambiae str PEST
LOC106671026	Cimex lectularius	A0A7E4SGQ3
CSPLE	1139	Calopteryx splendens
118267411	Spodoptera frugiperda	G-protein coupled receptor moody-like
LOC111867646	Cryptotermes secundus	G-protein coupled receptor moody-like
LOC111868344	Cryptotermes secundus	G-protein coupled receptor 84-like
LLUN002809	Limnephilus lunatus	undef
LOC108056426	Drosophila takahashii	LOC108056426
LOC117581119	Drosophila guanche	A0A3B0JZT1
LOC106690378	Halyomorpha halys	G-protein coupled receptor moody
LFUL019073	Ladona fulva	undef
LOC111681493	Lucilia cuprina	G-protein coupled receptor moody
LOC106688042	Halyomorpha halys	G-protein coupled receptor moody isoform X1
124154251	Ischnura elegans	G-protein coupled receptor moody
LOC4814990	Drosophila pseudoobscura	uncharacterized protein
121593680	Anopheles merus	GPCR F1_2 domain-containing protein
RPRC011268	Rhodnius prolixus	GPCR F1_2 domain-containing protein
118750830	Rhagoletis pomonella	G-protein coupled receptor moody
LOC108165240	Drosophila miranda	protein trapped in endoderm-1-like
101893638	Musca domestica	GPCR F1_2 domain-containing protein
AMAM008514	Anopheles maculatus	GPCR F1_2 domain-containing protein
Pn.11647	Polypedilum nubifer	undef
Pn.11270	Polypedilum nubifer	undef
PVEN013100	Pachypsylla venusta	undef
GBRI045041	Glossina brevipalpis	GPCR F1_2 domain-containing protein
LOC6648526	Drosophila willistoni	G-protein coupled receptor moody
LOC100165337	Acyrthosiphon pisum	G-protein coupled receptor moody isoform X1
LOC112592105	Melanaphis sacchari	G-protein coupled receptor moody
120419905	Culex pipiens pallens	protein trapped in endoderm-1
Pv.16028	Polypedilum vanderplanki	undef
LOC725008	Apis mellifera	GPCR F1_2 domain-containing protein
AGAP001499	Anopheles gambiae	A0A1S4GC96
LOC110180416	Drosophila serrata	LOW QUALITY PROTEIN: protein trapped in endoderm-1
LOC102681990	Apis dorsata	G-protein coupled receptor moody-like
BGER000660	Blattella germanica	undef
LOC108097092	Drosophila ficusphila	LOC108097092
Dwil\\GK19905	Drosophila willistoni	GPCR F1_2 domain-containing protein
120456293	Drosophila santomea	protein trapped in endoderm-1
Pv.12662	Polypedilum vanderplanki	undef
LOC105686247	Athalia rosae	G-protein coupled receptor moody isoform X1
RPRC004128	Rhodnius prolixus	GPCR F1_2 domain-containing protein
Dana\\GF21984	Drosophila ananassae	Dana\\GF21984
LOC116772735	Danaus plexippus plexippus	protein trapped in endoderm-1 isoform X1
Mdes018372	Mayetiola destructor	undef
LOC117650282	Thrips palmi	LOC117650282
LOC108606689	Drosophila busckii	A0A0M4ELY9
1155016:000d58	Mengenilla moldrzyki	undef
Dmoj\\GI15426	Drosophila mojavensis	Dmoj\\GI15426
LOC108152416	Drosophila miranda	protein trapped in endoderm-1
LOC108001224	Apis cerana	G-protein coupled receptor moody isoform X1
124717108	Schistocerca piceifrons	G-protein coupled receptor moody-like
105618427	Atta cephalotes	GPCR F1_2 domain-containing protein
GAUT014227	Glossina austeni	GPCR F1_2 domain-containing protein
LOC111509334	Leptinotarsa decemlineata	G-protein coupled receptor moody-like isoform X2
LOC113389611	Ctenocephalides felis	G-protein coupled receptor moody-like
LOC108080367	Drosophila kikkawai	LOC108080367
LOC4815666	Drosophila pseudoobscura	uncharacterized protein
LOC102674665	Apis dorsata	protein trapped in endoderm-1 isoform X1
LOC103505446	Diaphorina citri	LOC103505446
LOC105683977	Athalia rosae	protein trapped in endoderm-1 isoform X1
GBUE012266	Gerris buenoi	undef
AATE010230	Anopheles atroparvus	GPCR F1_2 domain-containing protein
LOC111072298	Drosophila obscura	protein trapped in endoderm-1
LOC110182568	Drosophila serrata	protein trapped in endoderm-1
LOC101744412	Bombyx mori	G-protein coupled receptor moody isoform X1
LOC105225884	Bactrocera dorsalis	LOC105225884
Dvir\\GJ16387	Drosophila virilis	Dvir\\GJ16387
37DFD20BDF9821FFD83C75501E61BE53	Clunio marinus	A0A1J1I7J0
GBRI011759	Glossina brevipalpis	GPCR F1_2 domain-containing protein
LOC113553237	Rhopalosiphum maidis	G-protein coupled receptor moody
118734128	Rhagoletis pomonella	cholecystokinin receptor-like
101888711	Musca domestica	GPCR F1_2 domain-containing protein
LOC108685827	Atta colombica	protein trapped in endoderm-1
LOC111501990	Leptinotarsa decemlineata	protein trapped in endoderm-1
124716881	Schistocerca piceifrons	G-protein coupled receptor moody-like
OFAS016762	Oncopeltus fasciatus	undef
124418669	Lucilia cuprina	protein trapped in endoderm-1
Dvir\\GJ16684	Drosophila virilis	Dvir\\GJ16684
LOC108136247	Drosophila elegans	protein trapped in endoderm-1
LOC108124085	Drosophila bipectinata	LOC108124085
AEPI006198	Anopheles epiroticus	GPCR F1_2 domain-containing protein
LOC108023279	Drosophila biarmipes	G-protein coupled receptor moody
Pv.01215	Polypedilum vanderplanki	undef
Dgri\\GH24563	Drosophila grimshawi	Dgri\\GH24563
LOC108606550	Drosophila busckii	A0A0M3QZR8
ASIS013534	Anopheles sinensis	undef
LOC115564076	Drosophila navojoa	G-protein coupled receptor moody
AFUN001241	Anopheles funestus	GPCR F1_2 domain-containing protein
Pn.11395	Polypedilum nubifer	undef
122624167	Drosophila teissieri	protein trapped in endoderm-1 isoform X1
100164199	Acyrthosiphon pisum	GPCR F1_2 domain-containing protein
122710367	Apis laboriosa	G-protein coupled receptor moody isoform X1
Dsim\\GD26931	Drosophila simulans	G-protein coupled receptor moody
LOC108164553	Drosophila miranda	G-protein coupled receptor moody
118461917	Anopheles albimanus	GPCR F1_2 domain-containing protein
GY	00002861-RA	Galloisiana yuasai
LOC111415354	Onthophagus taurus	protein trapped in endoderm-1-like isoform X1
121590950	Anopheles merus	G-protein coupled receptor moody isoform X1
LOC105150226	Acromyrmex echinatior	protein trapped in endoderm-1
LOC108136305	Drosophila elegans	G-protein coupled receptor moody
LOC117643260	Thrips palmi	LOC117643260
120455391	Drosophila santomea	G-protein coupled receptor moody
118505206	Anopheles stephensi	protein trapped in endoderm-1
LOC108023533	Drosophila biarmipes	G-protein coupled receptor moody isoform X1
101888758	Musca domestica	GPCR F1_2 domain-containing protein
LOC111359012	Spodoptera litura	protein trapped in endoderm-1-like isoform X1
LLUN010089	Limnephilus lunatus	undef
PHUM288250	Pediculus humanus	undef
ACUA009446	Anopheles culicifacies	GPCR F1_2 domain-containing protein
Tre1	Drosophila melanogaster	Tre1
120896444	Anopheles arabiensis	protein trapped in endoderm-1-like
118511880	Anopheles stephensi	protein trapped in endoderm-1-like
ACHR001850	Anopheles christyi	GPCR F1_2 domain-containing protein
105618428	Atta cephalotes	GPCR F1_2 domain-containing protein
ADAC002409	Anopheles darlingi	GPCR F1_2 domain-containing protein
124154249	Ischnura elegans	G-protein coupled receptor moody isoform X1
119644785	Glossina fuscipes	protein trapped in endoderm-1 isoform X1
LOC111356475	Spodoptera litura	G-protein coupled receptor moody-like isoform X1
LOC111356629	Spodoptera litura	G-protein coupled receptor moody-like
LLOJ003459	Lutzomyia longipalpis	GPCR F1_2 domain-containing protein
LLOJ008669	Lutzomyia longipalpis	A0A1B0CUN4
ACUA002480	Anopheles culicifacies	GPCR F1_2 domain-containing protein
LOC108369982	Rhagoletis zephyria	G-protein coupled receptor moody-like
ACHR007042	Anopheles christyi	GPCR F1_2 domain-containing protein
123300017	Chrysoperla carnea	G-protein coupled receptor moody-like
118267704	Spodoptera frugiperda	G-protein coupled receptor moody-like isoform X1
LOC108568736	Nicrophorus vespilloides	protein trapped in endoderm-1
Dgri\\GH24406	Drosophila grimshawi	Dgri\\GH24406
PPAI007746	Phlebotomus papatasi	GPCR F1_2 domain-containing protein
122710373	Apis laboriosa	dopamine receptor 3-like
LOC106671023	Cimex lectularius	G-protein coupled receptor moody isoform X1
LOC117903752	Drosophila subobscura	G-protein coupled receptor moody
LOC101737358	Bombyx mori	G-protein coupled receptor moody isoform X1
119556719	Drosophila subpulchrella	protein trapped in endoderm-1
GPPI025997	Glossina palpalis	undef
GBUE012265	Gerris buenoi	undef
LOC108124825	Drosophila bipectinata	LOC108124825
118456768	Anopheles albimanus	G-protein coupled receptor moody-like isoform X1
101888937	Musca domestica	GPCR F1_2 domain-containing protein
LOC105150171	Acromyrmex echinatior	G-protein coupled receptor moody isoform X1
Dgri\\GH12042	Drosophila grimshawi	Dgri\\GH12042
Dana\\GF22194	Drosophila ananassae	GPCR F1_2 domain-containing protein
LOC108367270	Rhagoletis zephyria	G-protein coupled receptor moody
LOC105211385	Zeugodacus cucurbitae	P2Y purinoceptor 4
LOC108041910	Drosophila rhopaloa	LOC108041910
F560DEB183A782A69D8917DC121EA2C6	Clunio marinus	A0A1J1ING5
LOC108618273	Drosophila arizonae	G-protein coupled receptor moody
LOC100747153	Bombus impatiens	LOC100747153
AMIN011421	Anopheles minimus	GPCR F1_2 domain-containing protein
